# Supplementary material for: A Shh-Foxf-Fgf18-Shh Molecular Circuit Regulating Palate Development
Source: PLoS Genet. 2016 Jan 8;12(1):e1005769. doi: 10.1371/journal.pgen.1005769 (PMC4712829; doi:10.1371/journal.pgen.1005769)
Supplement: S1 Table — (XLSX) [file pgen.1005769.s001.xlsx]

## Sheet: Sheet1
					ctr	ctr	mut	mut
Gene Symbol	FC ([mut] vs [ctr])	Log FC ([mut] vs [ctr])	Regulation ([Mut] vs [Ctr])	Description	RPKM of Osr2RFP/+	RPKM of Foxf2+/-Osr2RFP/+	RPKM of Foxf2-/-Osr2RFP/+	RPKM of Foxf2-/-Osr2RFP/+
1810043H04Rik	1.5924	0.671203	up	RIKEN cDNA 1810043H04 gene	6.68746	12.2978	13.0688	15.7677
2310035K24Rik	-1.75293	-0.809771	down	RIKEN cDNA 2310035K24 gene	7.07411	5.23976	3.82486	3.11639
A730017C20Rik	1.72193	0.784027	up	RIKEN cDNA A730017C20 gene	4.112	6.13745	8.75684	8.44383
Aagab	-1.68831	-0.755581	down	alpha- and gamma-adaptin binding protein	6.65632	5.82399	3.7073	3.62498
Abi3bp	-1.57499	-0.655345	down	ABI gene family, member 3 (NESH) binding protein	11.7219	10.0164	6.88603	6.79202
Adamts9	2.47496	1.30741	up	a disintegrin-like and metallopeptidase (reprolysin type) with thrombospondin type 1 motif, 9	7.04475	10.632	20.9895	21.5987
Agtr1a	2.08978	1.06335	up	angiotensin II receptor, type 1a	1.67069	2.57234	5.07409	3.65494
AI413582	-1.56164	-0.64306	down	expressed sequence AI413582	5.50651	7.60303	4.04891	4.18966
Alas2	2.42047	1.27529	up	aminolevulinic acid synthase 2, erythroid	1.13977	4.79842	4.81841	6.57093
Asb4	-1.60417	-0.681829	down	ankyrin repeat and SOCS box-containing 4	279.642	210.198	160.87	140.303
Bai3	-1.73501	-0.794947	down	brain-specific angiogenesis inhibitor 3	6.53187	5.93826	3.91087	3.25561
Begain	1.63853	0.712405	up	brain-enriched guanylate kinase-associated	3.39903	4.26175	5.21997	7.36205
Bend5	1.58813	0.667328	up	BEN domain containing 5	14.9636	14.3106	22.8476	23.3583
Beta-s	4.0634	2.02269	up	hemoglobin subunit beta-1-like	2.89759	47.6427	27.5906	81.6328
Bnc1	4.67318	2.2244	up	basonuclin 1	1.99741	3.50375	12.8542	11.7488
Calml4	-1.70196	-0.767196	down	calmodulin-like 4	11.0125	10.2672	4.635	8.32161
Car12	5.27254	2.3985	up	carbonic anyhydrase 12	2.22255	4.99193	17.1515	17.7694
Car13	-1.51767	-0.601855	down	carbonic anhydrase 13	8.0223	6.56648	5.41023	4.17712
Cbln1	1.58705	0.666351	up	cerebellin 1 precursor protein	2.85342	3.15169	5.75359	3.89015
Ccdc138	-1.5276	-0.611265	down	coiled-coil domain containing 138	4.70288	5.61581	3.34181	3.34651
Ccnd1	1.90153	0.927158	up	cyclin D1	36.4061	52.1369	77.6308	87.3582
Cd55	-1.616	-0.692431	down	CD55 antigen	5.9166	3.56922	4.11749	1.94063
Cdh4	1.81054	0.856417	up	cadherin 4	3.58407	3.36164	6.25539	6.23881
Cdh6	1.68087	0.749206	up	cadherin 6	4.31029	4.58558	6.97837	7.90729
Chst2	1.78346	0.834682	up	carbohydrate sulfotransferase 2	40.9074	46.8022	78.2847	76.8659
Cldn1	1.96925	0.977643	up	claudin 1	4.28284	4.95245	8.10822	10.024
Col12a1	1.58005	0.659968	up	collagen, type XII, alpha 1	23.1853	24.8947	39.2002	36.3233
Col14a1	1.51717	0.601384	up	collagen, type XIV, alpha 1	4.94822	5.68158	7.74869	8.25226
Col25a1	-1.68443	-0.752256	down	collagen, type XXV, alpha 1	25.2862	19.625	13.5286	12.7747
Col9a2	-1.83399	-0.874987	down	collagen, type IX, alpha 2	5.05437	3.62358	2.01988	2.66379
Corin	3.63917	1.86361	up	corin	3.85146	4.27536	14.8942	14.4677
Cpm	-1.73257	-0.792914	down	carboxypeptidase M	26.3152	16.4276	11.7378	12.1235
Creb5	2.76148	1.46544	up	cAMP responsive element binding protein 5	10.0186	12.9123	29.2261	33.3533
Crym	1.94416	0.959144	up	crystallin, mu	1.49195	9.93898	6.40607	8.64533
Csrp1	1.52781	0.611464	up	cysteine and glycine-rich protein 1	26.8454	29.0658	39.1604	45.9575
Cthrc1	1.70487	0.769662	up	collagen triple helix repeat containing 1	10.6788	7.24231	13.2642	16.7462
Cygb	-1.51849	-0.602638	down	cytoglobin	6.8147	6.38954	3.80009	4.91035
Cyp27a1	-2.03994	-1.02853	down	cytochrome P450, family 27, subfamily a, polypeptide 1	5.59193	5.6602	2.67068	2.81418
Dclk2	1.51369	0.598072	up	doublecortin-like kinase 2	4.93907	5.63343	7.52934	8.36661
Ddah1	1.76996	0.823719	up	dimethylarginine dimethylaminohydrolase 1	23.1067	33.1349	48.2241	49.1475
Dlx5	1.50699	0.59167	up	distal-less homeobox 5	5.07445	5.90186	8.13769	8.25869
Dpm3	1.63276	0.707311	up	dolichyl-phosphate mannosyltransferase polypeptide 3	7.18085	9.5082	11.6937	15.3808
Ebf2	1.81369	0.858927	up	early B cell factor 2	2.96379	3.61156	4.57657	7.60224
Egfl6	1.53892	0.621918	up	EGF-like-domain, multiple 6	162.171	204.396	280.585	276.457
Elfn1	3.06606	1.61639	up	leucine rich repeat and fibronectin type III, extracellular 1	3.00748	5.03374	11.3101	12.4338
Eno3	-1.54025	-0.623167	down	enolase 3, beta muscle	6.53644	5.12787	3.04986	4.5775
Exoc2	1.83024	0.87203	up	exocyst complex component 2	35.9846	59.5954	86.7355	81.8393
Fabp7	5.12223	2.35677	up	fatty acid binding protein 7, brain	1.00189	0.31795	6.68419	1.23555
Fam174b	1.61304	0.68978	up	family with sequence similarity 174, member B	4.59441	6.23517	7.525	9.78757
Fam177a	19.6176	4.29408	up	family with sequence similarity 177, member A	0	5.6727	6.73902	5.56512
Fam189a1	2.0557	1.03963	up	family with sequence similarity 189, member A1	4.42348	5.45303	9.93746	10.1359
Fam84b	2.28027	1.18921	up	family with sequence similarity 84, member B	2.77601	3.08362	6.08251	7.23082
Fgf18	2.06964	1.04938	up	fibroblast growth factor 18	18.6193	17.8643	37.5318	37.5106
Flad1	-1.53537	-0.618586	down	RFad1, flavin adenine dinucleotide synthetase, homolog (yeast)	3.9146	5.42697	2.76178	3.22436
Flywch2	-1.68107	-0.749378	down	FLYWCH family member 2	6.88385	7.37398	2.46771	7.19255
Foxd1	1.82401	0.867117	up	forkhead box D1	6.99505	9.53064	14.3464	15.2771
Foxf2	-31.7037	-4.98658	down	forkhead box F2	103.051	54.6864	1.87194	2.95962
Foxq1	6.39772	2.67756	up	forkhead box Q1	0.940225	8.03274	16.8949	18.0802
Fzd4	-1.73349	-0.793675	down	frizzled homolog 4 (Drosophila)	14.228	10.8693	6.65893	7.63685
Gadd45a	-1.5365	-0.619649	down	growth arrest and DNA-damage-inducible 45 alpha	6.56917	5.26793	3.40822	4.24981
Glis3	1.87854	0.909614	up	GLIS family zinc finger 3	3.32364	3.87385	6.31126	7.1137
Gm14391	-4.21169	-2.0744	down	predicted gene 14391	4.33518	24.5046	1.58388	3.73624
Gm5148	-1.5197	-0.603789	down	predicted gene 5148	7.61655	6.73889	5.47039	4.01444
Gm6710	4.09604	2.03423	up	predicted gene 6710	3.50447	0.694157	13.6418	2.9563
Gng4	-1.7712	-0.824723	down	guanine nucleotide binding protein (G protein), gamma 4	9.79271	10.865	4.89956	6.83998
Grb14	1.50647	0.591169	up	growth factor receptor bound protein 14	3.57306	3.96309	5.8023	5.47277
Gria3	-1.50559	-0.59033	down	glutamate receptor, ionotropic, AMPA3 (alpha 3)	64.7558	51.3116	40.5197	35.746
Gstm6	-1.69711	-0.763083	down	glutathione S-transferase, mu 6	6.33788	6.6621	3.97277	3.64631
Gucy1a3	-1.52092	-0.604945	down	guanylate cyclase 1, soluble, alpha 3	21.8166	17.3548	12.3081	13.1407
Hba-a1	4.13469	2.04778	up	hemoglobin alpha, adult chain 1	38.2553	278.01	281.592	638.016
Hba-a2	3.65797	1.87104	up	hemoglobin alpha, adult chain 2	28.0735	173.517	158.776	405.647
Hba-x	4.02034	2.00732	up	hemoglobin X, alpha-like embryonic chain in Hba complex	132.068	718.767	740.377	2047.72
Hbb-b1	3.64669	1.86659	up	hemoglobin, beta adult major chain	23.9809	151.13	146.427	325.242
Hbb-bh1	2.64333	1.40236	up	hemoglobin Z, beta-like embryonic chain	2.16175	13.6033	7.50268	27.0614
Hbb-y	3.55607	1.83028	up	hemoglobin Y, beta-like embryonic chain	230.852	1622.47	1355.41	3452.96
Helb	1.52472	0.608542	up	helicase (DNA) B	6.60938	7.26402	10.6489	10.3568
Hist1h2bn	2.24715	1.1681	up	histone cluster 1, H2bn	20.7619	37.5486	37.1166	104.803
Hist1h2bp	2.8367	1.50421	up	histone cluster 1, H2bp	22.9216	30.1004	63.0618	86.9942
Hist1h2bq	1.53181	0.61524	up	histone cluster 1, H2bq	3.43914	3.08025	4.09754	5.9943
Hist1h2br	1.93843	0.954886	up	histone cluster 1 H2br	0.0117457	2.00038	0.0120321	7.52073
Hist1h4a	1.51114	0.595636	up	histone cluster 1, H4a	13.8408	23.1887	23.3791	30.9766
Hist1h4f	1.6835	0.751462	up	histone cluster 1, H4f	2.34615	4.57225	5.93236	5.06405
Hist1h4k	1.65295	0.725043	up	histone cluster 1, H4k	14.3094	15.1251	21.915	26.6631
Hist2h3b	-1.96925	-0.977647	down	histone cluster 2, H3b	35.0745	21.5241	12.2865	15.6567
Hrsp12	-1.51956	-0.603657	down	heat-responsive protein 12	12.6029	10.0543	6.86332	7.90069
Hs3st3b1	1.93757	0.954249	up	heparan sulfate (glucosamine) 3-O-sulfotransferase 3B1	3.22839	3.70466	6.45664	6.87158
Hsd3b6	3.28091	1.7141	up	hydroxy-delta-5-steroid dehydrogenase, 3 beta- and steroid delta-isomerase 6	2.73356	14.7677	13.5115	31.779
Igfbp5	1.98455	0.988811	up	insulin-like growth factor binding protein 5	57.5401	60.4062	104.006	130.056
Jazf1	2.19565	1.13465	up	JAZF zinc finger 1	6.64418	10.1815	17.3948	18.5255
Kirrel3	2.90785	1.53995	up	kin of IRRE like 3 (Drosophila)	2.05467	2.57482	6.24464	7.07845
Lef1	1.85436	0.89092	up	lymphoid enhancer binding factor 1	7.7916	10.5507	16.1039	17.3452
Lgr5	1.69393	0.76037	up	leucine rich repeat containing G protein coupled receptor 5	24.9499	30.5209	47.695	45.2684
Lhfpl1	-2.39224	-1.25836	down	lipoma HMGIC fusion partner-like 1	6.70483	4.541	2.62145	2.0054
Lmcd1	2.40836	1.26805	up	LIM and cysteine-rich domains 1	6.96203	11.532	19.7263	23.3266
Lmo3	2.7641	1.46681	up	LIM domain only 3	2.67836	3.30379	7.64447	8.73885
Lrch4	16.8601	4.07554	up	leucine-rich repeats and calponin homology (CH) domain containing 4	0	0	6.08431	0
Lrrc32	2.09308	1.06562	up	leucine rich repeat containing 32	6.3809	6.28551	13.1539	13.1993
Lrrc4c	-1.54198	-0.624787	down	leucine rich repeat containing 4C	5.95252	5.8623	3.9357	3.68468
Lrrc55	-1.8253	-0.868135	down	leucine rich repeat containing 55	12.0497	6.63851	4.20399	5.64325
Ltbr	-1.5942	-0.672833	down	lymphotoxin B receptor	6.54622	5.38524	3.53205	3.88057
Mafb	1.88434	0.914061	up	v-maf musculoaponeurotic fibrosarcoma oncogene family, protein B (avian)	4.68382	5.02354	8.78811	9.39395
Mfhas1	1.51055	0.595071	up	malignant fibrous histiocytoma amplified sequence 1	11.9855	14.2363	19.8828	19.349
Mgst1	2.67482	1.41944	up	microsomal glutathione S-transferase 1	3.97432	3.32458	10.1199	9.23054
Mycn	1.52773	0.611392	up	v-myc myelocytomatosis viral related oncogene, neuroblastoma derived (avian)	4.3043	5.29959	7.47721	7.0358
Nell1	1.66219	0.733084	up	NEL-like 1 (chicken)	3.25791	3.5101	5.08632	6.13804
Nell2	1.57603	0.656298	up	NEL-like 2 (chicken)	4.292	2.30045	4.2558	5.69424
Nmbr	-1.52712	-0.610809	down	neuromedin B receptor	9.51413	4.93334	4.17602	4.7623
Nr2f2	1.75113	0.808289	up	nuclear receptor subfamily 2, group F, member 2	6.15727	7.59114	11.7099	12.0947
Nr3c1	1.88074	0.911299	up	nuclear receptor subfamily 3, group C, member 1	7.075	7.86986	13.9737	13.9268
Nrsn2	-1.83225	-0.87362	down	neurensin 2	9.02235	7.01311	3.53483	5.26871
Opn3	1.9013	0.926984	up	opsin 3	3.8535	4.93218	7.91469	8.57779
Pcdh19	1.65587	0.727586	up	protocadherin 19	11.4121	15.4101	22.9345	20.7752
Pcdh9	1.59573	0.674215	up	protocadherin 9	15.8745	18.9025	28.8146	26.2022
Pcdhac2	1.68227	0.750408	up	protocadherin alpha subfamily C, 2	5.23589	5.35533	9.47479	8.27584
Pde3a	1.67626	0.745243	up	phosphodiesterase 3A, cGMP inhibited	11.0085	12.1551	19.0993	19.452
Pf4	-3.37546	-1.75508	down	platelet factor 4	5.25011	6.79861	0.87877	3.52259
Phlda1	1.53114	0.614609	up	pleckstrin homology-like domain, family A, member 1	34.8133	33.2676	49.2225	54.5065
Plk2	1.53112	0.614584	up	polo-like kinase 2 (Drosophila)	30.8824	42.1932	56.0074	53.8937
Prg4	2.42653	1.27889	up	proteoglycan 4 (megakaryocyte stimulating factor, articular superficial zone protein)	1.48793	3.53205	5.29392	5.77589
Prokr2	2.3589	1.23811	up	prokineticin receptor 2	5.54248	2.83272	10.6047	8.14034
Ptchd1	-1.51749	-0.601684	down	patched domain containing 1	8.52328	5.69384	4.88016	4.2672
Ptx3	1.73992	0.799023	up	pentraxin related gene	5.02218	5.33528	8.51465	9.4136
Pygl	-1.67707	-0.745945	down	liver glycogen phosphorylase	10.18	5.61593	4.46145	4.50198
Rbm38	1.73495	0.794897	up	RNA binding motif protein 38	4.30661	4.99715	6.78248	9.43755
Rnaset2b	-1.88238	-0.912561	down	ribonuclease T2B	8.6184	10.3938	9.93857	2.51346
Rnf141	-1.62757	-0.702718	down	ring finger protein 141	4.22399	7.16654	3.5125	3.21478
Rnf182	1.55949	0.641078	up	ring finger protein 182	4.29755	5.67839	8.45304	6.93768
Rsph3b	-1.77194	-0.825331	down	radial spoke 3B homolog (Chlamydomonas)	7.04109	4.74721	2.3033	4.56711
S100a6	-1.50847	-0.593083	down	S100 calcium binding protein A6 (calcyclin)	21.4292	17.2695	13.2439	12.1342
Sap25	9.33562	3.22275	up	sin3 associated polypeptide	0	0	5.39659	0
Scn3a	-1.89542	-0.922517	down	sodium channel, voltage-gated, type III, alpha	5.01844	4.13252	2.52288	2.26094
Sema5b	1.75213	0.809111	up	sema domain, seven thrombospondin repeats (type 1 and type 1-like), transmembrane domain (TM) and short cytoplasmic domain, (semaphorin) 5B	8.16477	10.0039	14.2788	17.3527
Sema6d	1.5034	0.588225	up	sema domain, transmembrane domain (TM), and cytoplasmic domain, (semaphorin) 6D	22.9583	27.3807	39.3967	35.6358
Shox2	-1.58706	-0.666359	down	short stature homeobox 2	62.2442	41.605	28.2803	35.9241
Sim2	1.79279	0.84221	up	single-minded homolog 2 (Drosophila)	32.2505	46.3444	69.6	68.2022
Slitrk6	-1.62068	-0.696601	down	SLIT and NTRK-like family, member 6	61.2969	54.1136	35.8187	34.838
Smoc2	2.61008	1.38409	up	SPARC related modular calcium binding 2	7.70398	12.1759	21.778	28.9947
Snrpc	1.67312	0.742539	up	U1 small nuclear ribonucleoprotein C	5.47922	9.82659	11.5717	12.8703
Sorcs2	1.76243	0.817566	up	sortilin-related VPS10 domain containing receptor 2	7.05875	7.94041	12.1647	14.1418
Spon1	2.12208	1.08548	up	spondin 1, (f-spondin) extracellular matrix protein	6.99077	6.87993	13.5638	15.7784
Spred3	1.54341	0.626118	up	sprouty-related, EVH1 domain containing 3	3.28742	3.92686	5.85583	5.18903
St8sia1	1.72273	0.784697	up	ST8 alpha-N-acetyl-neuraminide alpha-2,8-sialyltransferase 1	5.51796	8.80329	11.8838	11.9871
Stk32b	1.57264	0.653192	up	serine/threonine kinase 32B	9.24034	13.3239	15.965	18.8462
Taf10	1.50174	0.586639	up	TAF10 RNA polymerase II, TATA box binding protein (TBP)-associated factor	10.097	14.1891	18.8684	16.9207
Tatdn3	-1.54145	-0.624286	down	TatD DNase domain containing 3	6.26955	4.74509	3.04332	4.06528
Tbx15	3.55038	1.82797	up	T-box 15	17.3425	23.8399	76.8178	67.0374
Tmeff2	2.04864	1.03466	up	transmembrane protein with EGF-like and two follistatin-like domains 2	2.91	3.10194	5.47513	6.83716
Tshz3	1.59991	0.677992	up	teashirt zinc finger family member 3	4.66204	5.45052	7.76271	8.27955
Tst	1.52399	0.607858	up	thiosulfate sulfurtransferase, mitochondrial	3.22954	5.85799	6.26364	6.93176
Tubb4a	1.67368	0.743024	up	tubulin, beta 4A class IVA	4.42854	5.87208	8.36618	8.60368
Vegfc	-1.88871	-0.917403	down	vascular endothelial growth factor C	14.1177	11.3722	7.27493	6.1131
Vrk2	-1.64197	-0.715429	down	vaccinia related kinase 2	5.32498	5.20473	3.16869	3.20567
Zcchc5	2.52247	1.33484	up	zinc finger, CCHC domain containing 5	19.1701	12.0851	38.7484	37.5915
Zfhx2	1.54483	0.627449	up	zinc finger homeobox 2	3.46816	3.18929	5.12038	5.09409
Zfp628	1.58954	0.668612	up	zinc finger protein 628	3.44654	3.24435	4.71304	5.92335
